# Supplementary material for: Multi-Sensor NDVI Fusion for Daily Crop Evapotranspiration Mapping: A Six-Year Irrigated Maize Assessment Using MODIS–Sentinel-2–Landsat (2020–2025)
Source: Sensors (Basel). 2026 Jul 14;26(14):4470. doi: 10.3390/s26144470 (PMC13416505; doi:10.3390/s26144470)
Supplement: Supplementary file 1 [file sensors-26-04470-s001.zip]

Archive with 1 entries (1 files):
- sensors-4362312-supplementary.pdf
